# Supplementary material for: Analysis of urinary potassium isotopes and association with pancreatic health: healthy, diabetic and cancerous states
Source: Front Endocrinol (Lausanne). 2024 Apr 2;15:1332895. doi: 10.3389/fendo.2024.1332895 (PMC11062322; doi:10.3389/fendo.2024.1332895)
Supplement: Supplementary file 1 [file Table_1.xlsx]

## Sheet: 1.Raw Data
Sample ID	41/39 (Meas.)	se	40/39 (Meas.)	se	K39 (V)	se	K41 (V)	se	Total Beam (V)	se	M40 (V)	se
NIST-3141a	0.0781033	5.464e-07	0.000222256	2.899e-07	182.461	0.07979	14.2508	0.006283	196.753	0.08607	0.0405677	5.094e-05
NIST-3141a	0.078102	7.429e-07	0.000218103	2.628e-07	182.682	0.0671	14.2678	0.005223	196.99	0.07232	0.0398268	5.102e-05
NIST-3141a	0.0780992	5.333e-07	0.000214804	2.533e-07	183.104	0.1442	14.3003	0.01127	197.444	0.1555	0.0393226	7.3e-05
H-2	0.0780192	6.571e-07	0.00235727	4.604e-07	180.307	0.08564	14.0674	0.006687	194.799	0.09233	0.425009	0.0002159
NIST-3141a	0.0780923	9.068e-07	0.000212873	2.562e-07	183.915	0.0891	14.3624	0.006986	198.317	0.09608	0.0391369	4.741e-05
K2	0.0780524	6.206e-07	0.00677066	7.251e-07	181.852	0.06561	14.194	0.005092	197.277	0.0707	1.23114	0.00047
NIST-3141a	0.07809	7.385e-07	0.000206688	1.774e-07	178.673	0.131	13.9526	0.0103	192.663	0.1413	0.0369394	4.924e-05
ERM-BB184	0.0780028	6.189e-07	0.000403373	2.473e-07	181.445	0.1059	14.1532	0.008299	195.672	0.1142	0.0732045	5.614e-05
NIST-3141a	0.0780768	7.188e-07	0.000205497	2.291e-07	183.553	0.1588	14.3312	0.01242	197.922	0.1712	0.0376667	4.956e-05
BE-4	0.0780405	6.727e-07	0.00541904	7.046e-07	189.027	0.07729	14.7518	0.006038	204.803	0.08333	1.02432	0.0004202
NIST-3141a	0.078076	6.198e-07	0.000205414	3.012e-07	185.446	0.04833	14.4789	0.003819	199.963	0.05215	0.0381063	5.117e-05
PC-3	0.0780008	6.595e-07	0.00137204	2.552e-07	186.399	0.05368	14.5393	0.00391	201.194	0.05783	0.255851	9.421e-05
NIST-3141a	0.0780772	6.803e-07	0.000203624	2.688e-07	187.169	0.06302	14.6137	0.004948	201.821	0.06796	0.0380982	4.779e-05
PC-1	0.0780096	7.426e-07	0.00122714	4.467e-07	187.768	0.07118	14.6477	0.005614	202.646	0.0768	0.230515	0.0001676
NIST-3141a	0.0780739	6.44e-07	0.00020076	2.576e-07	187.603	0.04688	14.6469	0.003608	202.287	0.05049	0.037662	5.281e-05
PC-2	0.0780184	6.926e-07	0.000912311	2.554e-07	180.056	0.06527	14.0477	0.005107	194.268	0.07038	0.16427	8.522e-05
NIST-3141a	0.0780775	5.785e-07	0.000198981	2.304e-07	187.728	0.03768	14.6574	0.002964	202.423	0.04065	0.037352	4.392e-05
K9	0.07805	5.189e-07	0.000768752	3.258e-07	184.661	0.07738	14.4128	0.006064	199.216	0.08345	0.141953	0.0001082
NIST-3141a	0.0780798	7.468e-07	0.00019938	2.908e-07	188.178	0.06546	14.6929	0.005141	202.909	0.0706	0.0375156	4.977e-05
PC-5	0.0780257	8.307e-07	0.00101118	3.959e-07	191.457	0.06632	14.9386	0.005265	206.589	0.07145	0.19355	0.0001025
NIST-3141a	0.0780792	7.559e-07	0.000196778	2.565e-07	189.199	0.05266	14.7725	0.004327	204.009	0.05678	0.0372153	5.225e-05
H-6	0.0780019	6.879e-07	0.000911403	1.42e-07	188.333	0.1006	14.6903	0.008122	203.195	0.1085	0.171655	0.0001036
NIST-3141a	0.0780823	7.172e-07	0.000194073	2.42e-07	189.031	0.07607	14.76	0.005891	203.828	0.08196	0.0366557	5.376e-05
PC-4	0.0780247	6.664e-07	0.00131915	2.851e-07	184.294	0.06979	14.3795	0.005431	198.917	0.07521	0.243182	0.0001217
NIST-3141a	0.0780816	7.302e-07	0.000191972	1.415e-07	189.206	0.1065	14.7735	0.008345	204.016	0.1149	0.0363122	3.8e-05
PC-17	0.0780579	6.847e-07	0.000830712	3.484e-07	187.903	0.1098	14.6672	0.008585	202.726	0.1184	0.156116	0.0001452
NIST-3141a	0.0780833	8.937e-07	0.00019094	3.532e-07	189.83	0.08135	14.8225	0.006385	204.689	0.08773	0.036247	7.875e-05
K15	0.078111	7.749e-07	0.000795567	2.008e-07	184.998	0.1012	14.4504	0.007953	199.595	0.1091	0.147193	0.0001014
NIST-3141a	0.078089	6.494e-07	0.000190388	2.078e-07	190.227	0.05445	14.8547	0.004241	205.118	0.05869	0.0362238	4.253e-05
PC-14	0.0781138	6.778e-07	0.00127386	4.817e-07	186.467	0.06111	14.5657	0.004784	201.27	0.06589	0.237605	0.0001245
NIST-3141a	0.0780922	8.622e-07	0.000189225	1.981e-07	190.942	0.09708	14.9111	0.007663	205.889	0.1047	0.0361229	4.758e-05
Low	0.0781161	7.433e-07	0.00129484	5.543e-07	152.868	0.06553	11.9415	0.005156	165.008	0.07068	0.197987	0.0001381
NIST-3141a	0.078095	7.395e-07	0.000187774	1.834e-07	190.762	0.05519	14.8975	0.004273	205.695	0.05946	0.0358301	3.458e-05
Ca	0.0781099	8.389e-07	0.0452812	5.837e-06	191.667	0.05774	14.9711	0.004532	215.32	0.06227	8.68152	0.003117
NIST-3141a	0.0780968	6.649e-07	0.000189346	2.989e-07	191.538	0.04322	14.9585	0.003168	206.533	0.04656	0.0362704	5.863e-05
BCR	0.0780598	5.449e-07	0.000239549	3.361e-07	188.544	0.07936	14.7177	0.006179	203.307	0.08554	0.0451592	6.41e-05
NIST-3141a	0.078096	8.661e-07	0.000185121	2.028e-07	190.691	0.04798	14.8922	0.003706	205.619	0.05168	0.0352974	3.996e-05
NIST-3141a	0.0781026	6.818e-07	0.00022566	2.406e-07	190.995	0.0443	14.9172	0.003236	205.956	0.04773	0.0431128	4.579e-05
K1	0.0780224	7.839e-07	0.00236512	4.098e-07	189.116	0.05843	14.7553	0.004515	204.319	0.06294	0.447423	0.0001458
NIST-3141a	0.0781017	6.612e-07	0.000223464	2.11e-07	191.733	0.0489	14.9747	0.003762	206.75	0.05266	0.04285	4.28e-05
H-2	0.0780594	6.231e-07	0.00676337	8.317e-07	190.13	0.04346	14.8415	0.003328	206.258	0.04679	1.28582	0.0002607
NIST-3141a	0.0781036	7.018e-07	0.000222607	2.662e-07	192.441	0.04327	15.0304	0.003356	207.514	0.04663	0.0428327	5.418e-05
ERM-BB184	0.078023	6.544e-07	0.000419924	2.025e-07	190.882	0.04706	14.8932	0.003638	205.855	0.0507	0.0801724	5.259e-05
NIST-3141a	0.0781016	5.673e-07	0.00021988	1.966e-07	192.208	0.04606	15.0118	0.003559	207.262	0.04962	0.0422918	4.502e-05
BE-4	0.0780627	6e-07	0.00542768	6.714e-07	196.312	0.06916	15.3249	0.005396	212.703	0.07455	1.06572	0.0003947
NIST-3141a	0.0781044	7.773e-07	0.000219063	2.054e-07	191.924	0.05765	14.9901	0.004582	206.956	0.06223	0.0420553	4.401e-05
PC-3	0.0780316	7.374e-07	0.00140146	3.089e-07	193.936	0.05034	15.1331	0.003917	209.341	0.05426	0.271808	0.0001012
NIST-3141a	0.0781007	5.727e-07	0.000216838	2.064e-07	191.999	0.04339	14.9952	0.003342	207.036	0.04673	0.0416448	4.16e-05
PC-1	0.0780318	5.633e-07	0.00124554	2.731e-07	194.526	0.04247	15.1792	0.0032	209.947	0.04576	0.242311	7.862e-05
NIST-3141a	0.0781019	7.353e-07	0.000215808	2.333e-07	192.247	0.08463	15.0148	0.006559	207.303	0.09119	0.0414618	5.556e-05
PC-2	0.0780394	8.269e-07	0.000927225	2.579e-07	185.993	0.05359	14.5148	0.004352	200.68	0.05776	0.17242	7.378e-05
NIST-3141a	0.0780968	6.694e-07	0.000212531	1.414e-07	191.067	0.04153	14.9217	0.00316	206.029	0.04469	0.0406238	3.491e-05
K9	0.0780727	7.778e-07	0.000789593	5.313e-07	191.108	0.04847	14.9203	0.003824	206.179	0.05217	0.150876	0.0001179
NIST-3141a	0.0781004	6.372e-07	0.00021192	3.912e-07	190.316	0.2036	14.8638	0.01586	205.221	0.2195	0.0403128	0.0001055
PC-5	0.0780405	6.275e-07	0.00102427	2.481e-07	196.153	0.05777	15.3079	0.004497	211.662	0.06226	0.200975	8.547e-05
NIST-3141a	0.0780951	8.916e-07	0.000209931	1.876e-07	191.479	0.1368	14.9535	0.01059	206.472	0.1474	0.0402093	5.014e-05
H-6	0.0780175	5.442e-07	0.000930979	3.313e-07	193.349	0.09344	15.0846	0.007273	208.614	0.1007	0.180045	0.0001471
NIST-3141a	0.0780981	6.538e-07	0.000210426	1.914e-07	192.644	0.04773	15.0452	0.003686	207.73	0.05141	0.0405606	4.226e-05
PC-4	0.0780436	7.28e-07	0.00133614	3.161e-07	189.476	0.06175	14.7874	0.004804	204.516	0.06655	0.25323	0.0001145
NIST-3141a	0.0781004	6.277e-07	0.000209605	2.75e-07	192.203	0.04861	15.0111	0.003759	207.254	0.05237	0.0402862	5.634e-05
PC-17	0.0780725	7.084e-07	0.000850197	2.237e-07	191.554	0.06609	14.9551	0.005148	206.672	0.07123	0.162846	7.799e-05
NIST-3141a	0.0781002	7.042e-07	0.000208831	2.341e-07	192.915	0.05943	15.0667	0.004615	208.022	0.06405	0.0402733	5.305e-05
K15	0.0781232	8.043e-07	0.000813086	2.769e-07	188.964	0.05726	14.7625	0.00438	203.88	0.06164	0.153721	7.621e-05
NIST-3141a	0.0780967	6.945e-07	0.000207015	2.13e-07	192.378	0.04294	15.0241	0.003285	207.442	0.04622	0.0398548	4.736e-05
PC-14	0.0781197	7.495e-07	0.00134563	3.109e-07	191.645	0.05865	14.9713	0.004576	206.874	0.06322	0.257953	9.909e-05
NIST-3141a	0.0781011	6.576e-07	0.000206892	2.028e-07	192.907	0.05401	15.0663	0.004394	208.014	0.05825	0.0399172	4.76e-05
Low	0.0781241	7.189e-07	0.00131985	3.229e-07	155.769	0.04387	12.1693	0.003456	168.144	0.04733	0.205617	9.72e-05
NIST-3141a	0.078102	7.506e-07	0.000206035	1.84e-07	192.651	0.04738	15.0464	0.003666	207.737	0.05104	0.0396883	3.928e-05
Ca-doped standard	0.0781213	6.914e-07	0.0452946	4.937e-06	195.596	0.05387	15.2802	0.004177	219.737	0.05804	8.86058	0.002559
NIST-3141a	0.0781054	7.92e-07	0.000208387	2.122e-07	193.201	0.0578	15.0901	0.004459	208.332	0.06226	0.0402577	4.635e-05
BCR-1	0.0780675	6.554e-07	0.000260355	1.257e-07	194.014	0.07335	15.1462	0.005728	209.211	0.07908	0.0505757	4.004e-05
NIST-3141a	0.0781063	7.235e-07	0.000206276	2.952e-07	193.368	0.04799	15.1032	0.00389	208.511	0.05437	0.0398832	5.723e-05
NIST-3141a	0.0781118	1.007e-06	0.000228646	2.07e-07	192.675	0.04628	15.0502	0.00355	207.769	0.04982	0.0440605	4.195e-05
K1	0.0780303	4.964e-07	0.00237836	4.788e-07	192.926	0.0644	15.054	0.005063	208.439	0.06946	0.458813	0.0002296
NIST-3141a	0.0781113	6.579e-07	0.000225977	1.956e-07	191.065	0.1215	14.9243	0.009086	206.032	0.131	0.0431917	6.037e-05
H-2	0.0780718	9.549e-07	0.00676949	8.216e-07	193.368	0.02916	15.0966	0.002243	209.774	0.0314	1.30926	0.0002285
NIST-3141a	0.0781084	6.024e-07	0.000226896	2.321e-07	193.987	0.05885	15.152	0.004608	209.183	0.06346	0.0440198	4.984e-05
ERM-BB184	0.0780289	6.085e-07	0.000425751	1.692e-07	193.552	0.05495	15.1026	0.004254	208.737	0.0592	0.0823737	3.901e-05
NIST-3141a	0.0781127	8.192e-07	0.00022643	3.613e-07	193.719	0.0567	15.1319	0.00427	208.895	0.05936	0.0438313	7.149e-05
BE-4	0.0780724	6.603e-07	0.00544587	6.102e-07	200.803	0.05113	15.6772	0.003853	217.574	0.0551	1.09371	0.0002957
NIST-3141a	0.0781128	6.473e-07	0.000225058	3.626e-07	194.014	0.05106	15.155	0.004082	209.213	0.055	0.0436649	7.404e-05
PC-3	0.0780377	7.001e-07	0.00141272	2.892e-07	196.54	0.03858	15.3375	0.003022	212.155	0.0416	0.277623	9.751e-05
NIST-3141a	0.0781098	7.403e-07	0.000224479	2.255e-07	194.068	0.038	15.1586	0.002922	209.27	0.04091	0.043549	4.414e-05
PC-1	0.0780392	5.114e-07	0.00125758	1.918e-07	198.094	0.0628	15.4591	0.00488	213.802	0.06768	0.249055	8.419e-05
NIST-3141a	0.0781081	8.564e-07	0.000223336	1.512e-07	194.173	0.07071	15.1665	0.005474	209.383	0.07618	0.0433595	3.698e-05
PC-2	0.0780498	6.743e-07	0.000937946	2.259e-07	190.052	0.03766	14.8335	0.00291	205.064	0.04057	0.178306	5.887e-05
NIST-3141a	0.0781097	5.453e-07	0.000222534	1.66e-07	194.855	0.04377	15.22	0.003416	210.118	0.04719	0.0433644	3.344e-05
K9	0.0780817	7.705e-07	0.000802776	3.496e-07	195.363	0.1169	15.2543	0.009157	210.775	0.1261	0.156899	0.0001518
NIST-3141a	0.0781098	7.332e-07	0.000221087	1.255e-07	194.582	0.07678	15.1987	0.005784	209.823	0.08277	0.043051	3.506e-05
PC-5	0.0780557	6.718e-07	0.00103916	2.621e-07	201.648	0.04617	15.7398	0.003446	217.597	0.04975	0.209589	8.306e-05
NIST-3141a	0.0781091	7.818e-07	0.00022018	1.387e-07	194.227	0.05166	15.1709	0.004012	209.441	0.05567	0.0427717	3.262e-05
H-6	0.0780291	7.773e-07	0.000944719	2.418e-07	197.333	0.07161	15.3978	0.005399	212.918	0.07717	0.186441	7.957e-05
NIST-3141a	0.078112	7.684e-07	0.000220095	1.845e-07	194.818	0.05353	15.2176	0.004153	210.079	0.05768	0.0431143	0.0001352
PC-4	0.078055	7.71e-07	0.00135043	2.468e-07	193.238	0.04629	15.0832	0.003577	208.582	0.04987	0.260959	7.849e-05
NIST-3141a	0.0781133	7.788e-07	0.000218103	1.798e-07	192.566	0.2011	15.0419	0.01565	207.65	0.2167	0.042043	5.869e-05
PC-17	0.0780811	7.375e-07	0.000858705	2.296e-07	195.684	0.04475	15.2792	0.003482	211.131	0.04822	0.168016	6.424e-05
NIST-3141a	0.0781152	6.738e-07	0.000219279	1.489e-07	194.991	0.05911	15.2317	0.004604	210.265	0.06371	0.0427636	3.491e-05
K15	0.0781364	8.061e-07	0.000825879	1.935e-07	192.76	0.1361	15.0616	0.01052	207.981	0.1466	0.159293	0.0001254
NIST-3141a	0.0781151	7.837e-07	0.000218735	1.576e-07	194.753	0.04205	15.2131	0.00322	210.009	0.04526	0.042617	3.744e-05
PC-14	0.0781372	7.799e-07	0.00137685	2.104e-07	195.163	0.08205	15.2495	0.006353	210.682	0.08841	0.268683	0.0001313
NIST-3141a	0.0781119	6.558e-07	0.000218113	2.522e-07	194.513	0.06948	15.1938	0.005409	209.749	0.07489	0.0424144	5.514e-05
Low	0.0781362	8.582e-07	0.0013375	2.806e-07	157.586	0.05916	12.3132	0.004574	170.11	0.06373	0.210835	9.172e-05
NIST-3141a	0.0781141	6.731e-07	0.000217811	1.817e-07	194.48	0.05059	15.1916	0.003867	209.714	0.05446	0.0424022	5.131e-05
Ca-doped standard	0.0781369	7.412e-07	0.0454223	5.373e-06	198.242	0.06207	15.49	0.004825	222.738	0.0669	9.00626	0.002952
NIST-3141a	0.0781206	7.532e-07	0.000220194	1.98e-07	195.106	0.04228	15.2418	0.003301	210.391	0.04557	0.0429473	3.875e-05
BCR-1	0.0780832	7.703e-07	0.000273471	2.342e-07	196.571	0.06769	15.3489	0.005238	211.973	0.07293	0.053762	5.501e-05
NIST-3141a	0.0781191	8.078e-07	0.000217982	1.859e-07	194.784	0.05882	15.2163	0.004569	210.042	0.06338	0.0424759	4.601e-05
NIST-3141a	0.0781225	5.114e-07	0.000231446	1.888e-07	194.68	0.04268	15.2089	0.003343	209.934	0.04602	0.0450835	4.573e-05
K1	0.0780426	8.164e-07	0.00238989	3.351e-07	196.556	0.06654	15.3397	0.005139	212.365	0.07168	0.469852	0.0001817
NIST-3141a	0.0781179	7.795e-07	0.0002297	2.196e-07	194.903	0.05979	15.2254	0.004652	210.173	0.06444	0.0447504	7.083e-05
H-2	0.0780771	7.817e-07	0.00678685	8.64e-07	197.366	0.05198	15.4098	0.003991	214.115	0.05597	1.3396	0.0003214
NIST-3141a	0.0781214	5.797e-07	0.000229584	1.435e-07	195.371	0.08323	15.2627	0.006505	210.679	0.08974	0.0448471	3.322e-05
ERM-BB184	0.0780393	8.41e-07	0.00043179	1.519e-07	197.913	0.0447	15.445	0.003473	213.443	0.04816	0.0854898	4.031e-05
NIST-3141a	0.0781193	6.714e-07	0.000228217	2.348e-07	194.983	0.04451	15.232	0.003427	210.26	0.04794	0.0445066	5.109e-05
BE-4	0.0780857	8.302e-07	0.00546825	8.473e-07	204.042	0.05711	15.9328	0.004464	221.091	0.06156	1.1157	0.0004042
NIST-3141a	0.078122	7.041e-07	0.000228375	2.296e-07	195.191	0.05823	15.2487	0.004394	210.485	0.06275	0.0445743	4.982e-05
PC-3	0.0780472	7.382e-07	0.00142027	3.182e-07	200.128	0.08121	15.6195	0.00631	216.032	0.08752	0.284227	0.0001384
NIST-3141a	0.0781219	7.504e-07	0.00022756	1.134e-07	195.372	0.06829	15.2628	0.005336	210.679	0.07362	0.0444503	2.484e-05
PC-1	0.0780475	7.12e-07	0.0012644	2.405e-07	200.888	0.04836	15.6788	0.003728	216.821	0.05208	0.254088	6.18e-05
NIST-3141a	0.0781206	9.219e-07	0.000227271	1.722e-07	195.558	0.07392	15.2771	0.005783	210.88	0.07969	0.0444353	4.507e-05
PC-2	0.078057	7.536e-07	0.000945907	2.124e-07	192.952	0.03915	15.0613	0.003091	208.196	0.04223	0.182479	6.385e-05
NIST-3141a	0.0781192	8.232e-07	0.00022562	1.787e-07	195.152	0.05244	15.2451	0.004092	210.442	0.05652	0.0439981	3.64e-05
K9	0.0780926	5.341e-07	0.000809469	1.539e-07	197.935	0.03762	15.4573	0.00303	213.553	0.04234	0.160272	4.926e-05
NIST-3141a	0.0781219	9.064e-07	0.000225841	1.319e-07	195.631	0.05224	15.2831	0.004066	210.959	0.0563	0.044176	3.142e-05
PC-5	0.0780617	7.346e-07	0.00104516	2.316e-07	204.892	0.06958	15.9942	0.005389	221.101	0.07497	0.214263	0.0001013
NIST-3141a	0.0781224	8.964e-07	0.000225612	1.822e-07	195.923	0.09644	15.306	0.007523	211.274	0.104	0.0442132	3.977e-05
H-6	0.078036	8.499e-07	0.000954081	2.137e-07	201.741	0.05245	15.7431	0.004119	217.677	0.05657	0.192531	8.158e-05
NIST-3141a	0.0781286	1.409e-06	0.000225028	1.929e-07	194.931	0.1684	15.2297	0.01304	210.205	0.1815	0.0439005	6.195e-05
PC-4	0.0780676	8.121e-07	0.00136068	2.753e-07	196.232	0.1091	15.3193	0.008547	211.818	0.1176	0.267104	0.0001606
NIST-3141a	0.0781229	7.445e-07	0.00022411	1.469e-07	195.052	0.05343	15.238	0.004172	210.334	0.0576	0.0437307	3.256e-05
PC-17	0.0780919	8.564e-07	0.000866675	3.171e-07	198.423	0.06216	15.4957	0.004814	214.091	0.06697	0.171988	0.0001499
NIST-3141a	0.0781306	8.241e-07	0.000224975	1.678e-07	195.509	0.06543	15.2753	0.005094	210.828	0.07052	0.0439925	4.117e-05
K15	0.0781545	6.778e-07	0.000833934	2.023e-07	194.893	0.06366	15.2318	0.00497	210.288	0.06863	0.162569	7.215e-05
NIST-3141a	0.0781262	8.011e-07	0.000224625	1.858e-07	196.108	0.05118	15.3212	0.003931	211.473	0.05511	0.0440572	4.282e-05
PC-14	0.0781474	7.749e-07	0.00139558	2.135e-07	199.026	0.07091	15.5533	0.005492	214.856	0.0764	0.277513	0.0001958
NIST-3141a	0.0781228	7.811e-07	0.000224067	1.504e-07	196.421	0.05572	15.345	0.004351	211.81	0.06007	0.0440149	3.685e-05
Low	0.0781469	6.419e-07	0.00134532	2.624e-07	159.38	0.04421	12.455	0.003439	172.049	0.04765	0.214372	7.856e-05
NIST	0.0781292	8.395e-07	0.00022445	1.898e-07	196.344	0.06418	15.3402	0.00497	211.728	0.06914	0.0440558	4.991e-05
Ca-doped standard	0.0781467	9.73e-07	0.0455561	4.825e-06	199.196	0.07999	15.5666	0.006171	223.831	0.08616	9.06794	0.005352
NIST-3141a	0.0781307	6.791e-07	0.000225665	1.882e-07	196.262	0.09228	15.3341	0.007158	211.64	0.09944	0.044351	4.519e-05
BCR-1	0.0780927	8.625e-07	0.000279558	1.764e-07	198.033	0.05243	15.4649	0.004075	213.553	0.0565	0.0553679	5.1e-05
NIST-3141a	0.0781298	6.926e-07	0.00022506	1.672e-07	196.442	0.03173	15.348	0.002479	211.834	0.0342	0.0441759	2.532e-05
NIST-3141a	0.0781339	6.799e-07	0.000232926	3.591e-07	196.069	0.05788	15.3197	0.004531	211.435	0.0624	0.0456827	7.941e-05
K1	0.0780501	7.837e-07	0.00239462	4.422e-07	198.729	0.04934	15.5098	0.003842	214.715	0.05318	0.476155	0.0001447
NIST-3141a	0.0781261	7.039e-07	0.000229916	1.693e-07	196.163	0.04345	15.3255	0.003329	211.534	0.04677	0.0450985	3.37e-05
H-2	0.0780834	6.055e-07	0.00679122	7.492e-07	197.144	0.171	15.3937	0.01334	213.877	0.1843	1.33895	0.00121
NIST-3141a	0.0781271	1.018e-06	0.000229593	1.457e-07	196.033	0.06558	15.3155	0.005019	211.393	0.0706	0.0449969	4.087e-05
ERM-BB184	0.0780462	1.093e-06	0.000434166	1.764e-07	200.393	0.05254	15.6399	0.004105	216.12	0.05664	0.0869751	3.942e-05
NIST-3141a	0.0781241	7.55e-07	0.000229441	2.398e-07	196.249	0.0687	15.3317	0.005295	211.626	0.074	0.0450673	4.147e-05
BE-4	0.0780871	7.692e-07	0.00548321	6.612e-07	207.328	0.1395	16.1896	0.01081	224.654	0.1503	1.13681	0.000726
NIST-3141a	0.0781303	7.744e-07	0.000229729	1.582e-07	196.59	0.1264	15.3597	0.009825	211.995	0.1363	0.0451549	5.021e-05
PC-3	0.0780515	7.99e-07	0.00142618	2.493e-07	203.309	0.1385	15.8686	0.01079	219.467	0.1492	0.289955	0.0002196
NIST-3141a	0.0781251	9.436e-07	0.000229052	1.716e-07	196.105	0.1178	15.3207	0.00916	211.47	0.127	0.0449186	5.142e-05
PC-1	0.0780475	8.879e-07	0.0012692	2.686e-07	203.666	0.1538	15.8956	0.01201	219.82	0.1658	0.258515	0.000208
NIST-3141a	0.078122	6.925e-07	0.000229323	3.268e-07	196.888	0.1288	15.3813	0.01005	212.315	0.1388	0.0451742	8.245e-05
PC-2	0.0780563	6.486e-07	0.000949954	1.805e-07	196.125	0.1273	15.3088	0.009897	211.621	0.1372	0.186332	0.0001351
NIST-3141a	0.0781193	7.594e-07	0.000227777	1.79e-07	197.001	0.0906	15.3896	0.007034	212.435	0.09764	0.0448954	4.719e-05
K9	0.0780891	8.174e-07	0.000816539	3.013e-07	200.752	0.1529	15.6765	0.0119	216.592	0.1648	0.164086	0.0001622
NIST-3141a	0.0781246	9.463e-07	0.00022779	1.609e-07	196.904	0.0912	15.3831	0.007043	212.332	0.09824	0.0448811	3.626e-05
PC-5	0.0780619	7.731e-07	0.00104858	1.786e-07	205.93	0.08585	16.0753	0.006626	222.222	0.09248	0.215976	7.089e-05
NIST-3141a	0.0781222	7.75e-07	0.000227444	1.892e-07	196.453	0.09138	15.3473	0.007161	211.845	0.09854	0.0446993	5.48e-05
H-6	0.0780377	7.05e-07	0.000956494	2.673e-07	199.067	0.2483	15.5347	0.01928	214.792	0.2676	0.190477	0.000247
NIST-3141a	0.0781175	7.107e-07	0.000226566	1.692e-07	196.292	0.0654	15.3338	0.005036	211.67	0.07043	0.0444934	3.657e-05
PC-4	0.0780599	9.181e-07	0.00136215	4.152e-07	197.454	0.08312	15.4132	0.006434	213.136	0.08955	0.269004	0.0001492
NIST-3141a	0.0781204	7.095e-07	0.00022715	2.39e-07	196.842	0.05609	15.3774	0.004377	212.264	0.06046	0.0447211	4.979e-05
PC-17	0.0780907	8.896e-07	0.000871059	2.478e-07	200.789	0.05148	15.6797	0.003989	216.643	0.05546	0.174961	8.75e-05
NIST-3141a	0.0781209	6.118e-07	0.000226151	1.924e-07	196.472	0.05898	15.3486	0.004551	211.865	0.06353	0.0444385	5.486e-05
K15	0.0781426	7.707e-07	0.000837888	2.192e-07	197.537	0.1179	15.436	0.009198	213.138	0.1271	0.165565	0.0001247
NIST-3141a	0.0781198	8.943e-07	0.000226115	1.411e-07	196.292	0.1059	15.3343	0.008214	211.671	0.1141	0.0443808	4.023e-05
PC-14	0.0781392	9.546e-07	0.00141089	3.052e-07	202.731	0.1628	15.8413	0.01157	218.859	0.1756	0.28621	0.0002424
NIST-3141a	0.0781221	8.468e-07	0.000225828	1.441e-07	196.848	0.04938	15.3782	0.0038	212.27	0.05317	0.044443	3.056e-05
Low	0.0781491	8.58e-07	0.00134987	3.444e-07	160.029	0.07862	12.5061	0.006104	172.751	0.08472	0.216094	0.0001483
NIST-3141a	0.0781264	8.773e-07	0.000225389	1.844e-07	196.339	0.07283	15.3392	0.005692	211.722	0.07852	0.0442782	4.219e-05
Ca-doped standard	0.0781425	7.286e-07	0.0455554	5.409e-06	199.617	0.08294	15.5986	0.006431	224.31	0.08937	9.09437	0.003548
NIST-3141a	0.0781289	1.092e-06	0.000227526	1.898e-07	196.739	0.0903	15.371	0.00702	212.155	0.09732	0.0447967	4.773e-05

## Sheet: 2. Delta K Calculation
		41/39 (Meas.)	Intensity mismatch	Delta 41/39K	se	40/39 (Meas.)	se	K39 (V)	se	K41 (V)	se	Total Beam (V)	se	M40 (V)	se
Sample	NIST	0.0781033			5.464e-07	0.000222256	2.899e-07	182.461	0.07979	14.2508	0.006283	196.753	0.08607	0.0405677	5.094e-05
Sample	NIST	0.078102	-0.000550927	0.0102431	7.429e-07	0.000218103	2.628e-07	182.682	0.0671	14.2678	0.005223	196.99	0.07232	0.0398268	5.102e-05
Sample	NIST	0.0780992			5.333e-07	0.000214804	2.533e-07	183.104	0.1442	14.3003	0.01127	197.444	0.1555	0.0393226	7.3e-05
Standard	K1	0.0780192	-0.0174544	-0.979887	6.571e-07	0.00235727	4.604e-07	180.307	0.08564	14.0674	0.006687	194.799	0.09233	0.425009	0.0002159
Sample	NIST	0.0780923			9.068e-07	0.000212873	2.562e-07	183.915	0.0891	14.3624	0.006986	198.317	0.09608	0.0391369	4.741e-05
Standard	K2	0.0780524	0.00307511	-0.496087	6.206e-07	0.00677066	7.251e-07	181.852	0.06561	14.194	0.005092	197.277	0.0707	1.23114	0.00047
Sample	NIST	0.07809			7.385e-07	0.000206688	1.774e-07	178.673	0.131	13.9526	0.0103	192.663	0.1413	0.0369394	4.924e-05
Standard	K3	0.0780028	0.00183477	-1.03242	6.189e-07	0.000403373	2.473e-07	181.445	0.1059	14.1532	0.008299	195.672	0.1142	0.0732045	5.614e-05
Sample	NIST	0.0780768			7.188e-07	0.000205497	2.291e-07	183.553	0.1588	14.3312	0.01242	197.922	0.1712	0.0376667	4.956e-05
Standard	K4	0.0780405	0.0245391	-0.459614	6.727e-07	0.00541904	7.046e-07	189.027	0.07729	14.7518	0.006038	204.803	0.08333	1.02432	0.0004202
Sample	NIST	0.078076			6.198e-07	0.000205414	3.012e-07	185.446	0.04833	14.4789	0.003819	199.963	0.05215	0.0381063	5.117e-05
Standard	K5	0.0780008	0.000490855	-0.971289	6.595e-07	0.00137204	2.552e-07	186.399	0.05368	14.5393	0.00391	201.194	0.05783	0.255851	9.421e-05
Sample	NIST	0.0780772			6.803e-07	0.000203624	2.688e-07	187.169	0.06302	14.6137	0.004948	201.821	0.06796	0.0380982	4.779e-05
Standard	K7	0.0780096	0.00203724	-0.844182	7.426e-07	0.00122714	4.467e-07	187.768	0.07118	14.6477	0.005614	202.646	0.0768	0.230515	0.0001676
Sample	NIST	0.0780739			6.44e-07	0.00020076	2.576e-07	187.603	0.04688	14.6469	0.003608	202.287	0.05049	0.037662	5.281e-05
Standard	K8	0.0780184	-0.0405495	-0.733711	6.926e-07	0.000912311	2.554e-07	180.056	0.06527	14.0477	0.005107	194.268	0.07038	0.16427	8.522e-05
Sample	NIST	0.0780775			5.785e-07	0.000198981	2.304e-07	187.728	0.03768	14.6574	0.002964	202.423	0.04065	0.037352	4.392e-05
Standard	K9	0.07805	-0.0175155	-0.36777	5.189e-07	0.000768752	3.258e-07	184.661	0.07738	14.4128	0.006064	199.216	0.08345	0.141953	0.0001082
Sample	NIST	0.0780798			7.468e-07	0.00019938	2.908e-07	188.178	0.06546	14.6929	0.005141	202.909	0.0706	0.0375156	4.977e-05
Standard	K10	0.0780257	0.0146726	-0.689746	8.307e-07	0.00101118	3.959e-07	191.457	0.06632	14.9386	0.005265	206.589	0.07145	0.19355	0.0001025
Sample	NIST	0.0780792			7.559e-07	0.000196778	2.565e-07	189.199	0.05266	14.7725	0.004327	204.009	0.05678	0.0372153	5.225e-05
Standard	K11	0.0780019	-0.00413769	-1.01004	6.879e-07	0.000911403	1.42e-07	188.333	0.1006	14.6903	0.008122	203.195	0.1085	0.171655	0.0001036
Sample	NIST	0.0780823			7.172e-07	0.000194073	2.42e-07	189.031	0.07607	14.76	0.005891	203.828	0.08196	0.0366557	5.376e-05
Sample	K12	0.0780247	-0.025512	-0.733204	6.664e-07	0.00131915	2.851e-07	184.294	0.06979	14.3795	0.005431	198.917	0.07521	0.243182	0.0001217
Sample	NIST	0.0780816			7.302e-07	0.000191972	1.415e-07	189.206	0.1065	14.7735	0.008345	204.016	0.1149	0.0363122	3.8e-05
Sample	K13	0.0780577	-0.00852452	-0.317229	6.847e-07	0.000830712	3.484e-07	187.903	0.1098	14.6672	0.008585	202.726	0.1184	0.156116	0.0001452
Sample	NIST	0.0780833			8.937e-07	0.00019094	3.532e-07	189.83	0.08135	14.8225	0.006385	204.689	0.08773	0.036247	7.875e-05
Sample	K15	0.078111	-0.0264742	0.31843	7.749e-07	0.000795567	2.008e-07	184.998	0.1012	14.4504	0.007953	199.595	0.1091	0.147193	0.0001014
Sample	NIST	0.078089			6.494e-07	0.000190388	2.078e-07	190.227	0.05445	14.8547	0.004241	205.118	0.05869	0.0362238	4.253e-05
Sample	K17	0.0781138	-0.0216046	0.297475	6.778e-07	0.00127386	4.817e-07	186.467	0.06111	14.5657	0.004784	201.27	0.06589	0.237605	0.0001245
Sample	NIST	0.0780922			8.622e-07	0.000189225	1.981e-07	190.942	0.09708	14.9111	0.007663	205.889	0.1047	0.0361229	4.758e-05
Sample	Low	0.0781161	-0.199022	0.287924	7.433e-07	0.00129484	5.543e-07	152.868	0.06553	11.9415	0.005156	165.008	0.07068	0.197987	0.0001381
Sample	NIST	0.078095			7.395e-07	0.000187774	1.834e-07	190.762	0.05519	14.8975	0.004273	205.695	0.05946	0.0358301	3.458e-05
Sample	Ca	0.0781099	0.00270704	0.179523	8.389e-07	0.0452812	5.837e-06	191.667	0.05774	14.9711	0.004532	215.32	0.06227	8.68152	0.003117
Sample	NIST	0.0780968			6.649e-07	0.000189346	2.989e-07	191.538	0.04322	14.9585	0.003168	206.533	0.04656	0.0362704	5.863e-05
Sample	BCR	0.0780598	-0.0134492	-0.46878	5.449e-07	0.000239549	3.361e-07	188.544	0.07936	14.7177	0.006179	203.307	0.08554	0.0451592	6.41e-05
Sample	NIST	0.078096			8.661e-07	0.000185121	2.028e-07	190.691	0.04798	14.8922	0.003706	205.619	0.05168	0.0352974	3.996e-05
Sample	NIST	0.0781026			6.818e-07	0.00022566	2.406e-07	190.995	0.0443	14.9172	0.003236	205.956	0.04773	0.0431128	4.579e-05
Standard	K1	0.0780224	-0.0117462	-1.02148	7.839e-07	0.00236512	4.098e-07	189.116	0.05843	14.7553	0.004515	204.319	0.06294	0.447423	0.0001458
Sample	NIST	0.0781017			6.612e-07	0.000223464	2.11e-07	191.733	0.0489	14.9747	0.003762	206.75	0.05266	0.04285	4.28e-05
Standard	K2	0.0780594	-0.0101868	-0.553886	6.231e-07	0.00676337	8.317e-07	190.13	0.04346	14.8415	0.003328	206.258	0.04679	1.28582	0.0002607
Sample	NIST	0.0781036			7.018e-07	0.000222607	2.662e-07	192.441	0.04327	15.0304	0.003356	207.514	0.04663	0.0428327	5.418e-05
Standard	K3	0.078023	-0.00750268	-1.01975	6.544e-07	0.000419924	2.025e-07	190.882	0.04706	14.8932	0.003638	205.855	0.0507	0.0801724	5.259e-05
Sample	NIST	0.0781016			5.673e-07	0.00021988	1.966e-07	192.208	0.04606	15.0118	0.003559	207.262	0.04962	0.0422918	4.502e-05
Standard	K4	0.0780637	0.0221088	-0.502414	6e-07	0.00542768	6.714e-07	196.312	0.06916	15.3249	0.005396	212.703	0.07455	1.06572	0.0003947
Sample	NIST	0.0781044			7.773e-07	0.000219063	2.054e-07	191.924	0.05765	14.9901	0.004582	206.956	0.06223	0.0420553	4.401e-05
Standard	K5	0.0780316	0.0102885	-0.908613	7.374e-07	0.00140146	3.089e-07	193.936	0.05034	15.1331	0.003917	209.341	0.05426	0.271808	0.0001012
Sample	NIST	0.0781007			5.727e-07	0.000216838	2.064e-07	191.999	0.04339	14.9952	0.003342	207.036	0.04673	0.0416448	4.16e-05
Standard	K7	0.0780318	0.0125074	-0.889614	5.633e-07	0.00124554	2.731e-07	194.526	0.04247	15.1792	0.0032	209.947	0.04576	0.242311	7.862e-05
Sample	NIST	0.0781019			7.353e-07	0.000215808	2.333e-07	192.247	0.08463	15.0148	0.006559	207.303	0.09119	0.0414618	5.556e-05
Standard	K8	0.0780394	-0.0295502	-0.76742	8.269e-07	0.000927225	2.579e-07	185.993	0.05359	14.5148	0.004352	200.68	0.05776	0.17242	7.378e-05
Sample	NIST	0.0780968			6.694e-07	0.000212531	1.414e-07	191.067	0.04153	14.9217	0.00316	206.029	0.04469	0.0406238	3.491e-05
Standard	K9	0.0780727	0.00218494	-0.33176	7.778e-07	0.000789593	5.313e-07	191.108	0.04847	14.9203	0.003824	206.179	0.05217	0.150876	0.0001179
Sample	NIST	0.0781004			6.372e-07	0.00021192	3.912e-07	190.316	0.2036	14.8638	0.01586	205.221	0.2195	0.0403128	0.0001055
Standard	K10	0.0780405	0.0275318	-0.733568	6.275e-07	0.00102427	2.481e-07	196.153	0.05777	15.3079	0.004497	211.662	0.06226	0.200975	8.547e-05
Sample	NIST	0.0780951			8.916e-07	0.000209931	1.876e-07	191.479	0.1368	14.9535	0.01059	206.472	0.1474	0.0402093	5.014e-05
Standard	K11	0.0780175	0.00670462	-1.01298	5.442e-07	0.000930979	3.313e-07	193.349	0.09344	15.0846	0.007273	208.614	0.1007	0.180045	0.0001471
Sample	NIST	0.0780981			6.538e-07	0.000210426	1.914e-07	192.644	0.04773	15.0452	0.003686	207.73	0.05141	0.0405606	4.226e-05
Sample	K12	0.0780436	-0.0153193	-0.712427	7.28e-07	0.00133614	3.161e-07	189.476	0.06175	14.7874	0.004804	204.516	0.06655	0.25323	0.0001145
Sample	NIST	0.0781004			6.277e-07	0.000209605	2.75e-07	192.203	0.04861	15.0111	0.003759	207.254	0.05237	0.0402862	5.634e-05
Sample	K13	0.0780725	-0.00521944	-0.356657	7.084e-07	0.000850197	2.237e-07	191.554	0.06609	14.9551	0.005148	206.672	0.07123	0.162846	7.799e-05
Sample	NIST	0.0781002			7.042e-07	0.000208831	2.341e-07	192.915	0.05943	15.0667	0.004615	208.022	0.06405	0.0402733	5.305e-05
Sample	K15	0.0781232	-0.0191151	0.31678	8.043e-07	0.000813086	2.769e-07	188.964	0.05726	14.7625	0.00438	203.88	0.06164	0.153721	7.621e-05
Sample	NIST	0.0780967			6.945e-07	0.000207015	2.13e-07	192.378	0.04294	15.0241	0.003285	207.442	0.04622	0.0398548	4.736e-05
Sample	K17	0.0781197	-0.0051785	0.266329	7.495e-07	0.00134563	3.109e-07	191.645	0.05865	14.9713	0.004576	206.874	0.06322	0.257953	9.909e-05
Sample	NIST	0.0781011			6.576e-07	0.000206892	2.028e-07	192.907	0.05401	15.0663	0.004394	208.014	0.05825	0.0399172	4.76e-05
Sample	Low	0.0781241	-0.191982	0.289239	7.189e-07	0.00131985	3.229e-07	155.769	0.04387	12.1693	0.003456	168.144	0.04733	0.205617	9.72e-05
Sample	NIST	0.078102			7.506e-07	0.000206035	1.84e-07	192.651	0.04738	15.0464	0.003666	207.737	0.05104	0.0396883	3.928e-05
Sample	Ca	0.0781213	0.0138411	0.225213	6.914e-07	0.0452946	4.937e-06	195.596	0.05387	15.2802	0.004177	219.737	0.05804	8.86058	0.002559
Sample	NIST	0.0781054			7.92e-07	0.000208387	2.122e-07	193.201	0.0578	15.0901	0.004459	208.332	0.06226	0.0402577	4.635e-05
Sample	BCR	0.0780675	0.00377578	-0.490424	6.554e-07	0.000260355	1.257e-07	194.014	0.07335	15.1462	0.005728	209.211	0.07908	0.0505757	4.004e-05
Sample	NIST	0.0781063			7.235e-07	0.000206276	2.952e-07	193.368	0.04799	15.1032	0.00389	208.511	0.05437	0.0398832	5.723e-05
Sample	NIST	0.0781118			1.007e-06	0.000228646	2.07e-07	192.675	0.04628	15.0502	0.00355	207.769	0.04982	0.0440605	4.195e-05
Standard	K1	0.0780303	0.00550269	-1.04024	4.964e-07	0.00237836	4.788e-07	192.926	0.0644	15.054	0.005063	208.439	0.06946	0.458813	0.0002296
Sample	NIST	0.0781113			6.579e-07	0.000225977	1.956e-07	191.065	0.1215	14.9243	0.009086	206.032	0.131	0.0431917	6.037e-05
Standard	K2	0.0780718	0.00437422	-0.487326	9.549e-07	0.00676949	8.216e-07	193.368	0.02916	15.0966	0.002243	209.774	0.0314	1.30926	0.0002285
Sample	NIST	0.0781084			6.024e-07	0.000226896	2.321e-07	193.987	0.05885	15.152	0.004608	209.183	0.06346	0.0440198	4.984e-05
Standard	K3	0.0780289	-0.0015535	-1.04531	6.085e-07	0.000425751	1.692e-07	193.552	0.05495	15.1026	0.004254	208.737	0.0592	0.0823737	3.901e-05
Sample	NIST	0.0781127			8.192e-07	0.00022643	3.613e-07	193.719	0.0567	15.1319	0.00427	208.895	0.05936	0.0438313	7.149e-05
Standard	K4	0.0780724	0.03578	-0.515985	6.603e-07	0.00544587	6.102e-07	200.803	0.05113	15.6772	0.003853	217.574	0.0551	1.09371	0.0002957
Sample	NIST	0.0781128			6.473e-07	0.000225058	3.626e-07	194.014	0.05106	15.155	0.004082	209.213	0.055	0.0436649	7.404e-05
Standard	K5	0.0780377	0.0128761	-0.941669	7.001e-07	0.00141272	2.892e-07	196.54	0.03858	15.3375	0.003022	212.155	0.0416	0.277623	9.751e-05
Sample	NIST	0.0781098			7.403e-07	0.000224479	2.255e-07	194.068	0.038	15.1586	0.002922	209.27	0.04091	0.043549	4.414e-05
Standard	K7	0.0780392	0.0204682	-0.892471	5.114e-07	0.00125758	1.918e-07	198.094	0.0628	15.4591	0.00488	213.802	0.06768	0.249055	8.419e-05
Sample	NIST	0.0781081			8.564e-07	0.000223336	1.512e-07	194.173	0.07071	15.1665	0.005474	209.383	0.07618	0.0433595	3.698e-05
Standard	K8	0.0780498	-0.0229402	-0.756956	6.743e-07	0.000937946	2.259e-07	190.052	0.03766	14.8335	0.00291	205.064	0.04057	0.178306	5.887e-05
Sample	NIST	0.0781097			5.453e-07	0.000222534	1.66e-07	194.855	0.04377	15.22	0.003416	210.118	0.04719	0.0433644	3.344e-05
Standard	K9	0.0780817	0.00331376	-0.358214	7.705e-07	0.000802776	3.496e-07	195.363	0.1169	15.2543	0.009157	210.775	0.1261	0.156899	0.0001518
Sample	NIST	0.0781098			7.332e-07	0.000221087	1.255e-07	194.582	0.07678	15.1987	0.005784	209.823	0.08277	0.043051	3.506e-05
Standard	K10	0.0780557	0.0372594	-0.688073	6.718e-07	0.00103916	2.621e-07	201.648	0.04617	15.7398	0.003446	217.597	0.04975	0.209589	8.306e-05
Sample	NIST	0.0781091			7.818e-07	0.00022018	1.387e-07	194.227	0.05166	15.1709	0.004012	209.441	0.05567	0.0427717	3.262e-05
Standard	K11	0.0780291	0.0144497	-1.0423	7.773e-07	0.000944719	2.418e-07	197.333	0.07161	15.3978	0.005399	212.918	0.07717	0.186441	7.957e-05
Sample	NIST	0.078112			7.684e-07	0.000220095	1.845e-07	194.818	0.05353	15.2176	0.004153	210.079	0.05768	0.0431143	0.0001352
Sample	K12	0.078055	-0.00234186	-0.738165	7.71e-07	0.00135043	2.468e-07	193.238	0.04629	15.0832	0.003577	208.582	0.04987	0.260959	7.849e-05
Sample	NIST	0.0781133			7.788e-07	0.000218103	1.798e-07	192.566	0.2011	15.0419	0.01565	207.65	0.2167	0.042043	5.869e-05
Sample	K13	0.0780811	0.00983651	-0.42521	7.375e-07	0.000858705	2.296e-07	195.684	0.04475	15.2792	0.003482	211.131	0.04822	0.168016	6.424e-05
Sample	NIST	0.0781152			6.738e-07	0.000219279	1.489e-07	194.991	0.05911	15.2317	0.004604	210.265	0.06371	0.0427636	3.491e-05
Sample	K15	0.0781364	-0.0108364	0.271522	8.061e-07	0.000825879	1.935e-07	192.76	0.1361	15.0616	0.01052	207.981	0.1466	0.159293	0.0001254
Sample	NIST	0.0781151			7.837e-07	0.000218735	1.576e-07	194.753	0.04205	15.2131	0.00322	210.009	0.04526	0.042617	3.744e-05
Sample	K17	0.0781372	0.0027259	0.303085	7.799e-07	0.00137685	2.104e-07	195.163	0.08205	15.2495	0.006353	210.682	0.08841	0.268683	0.0001313
Sample	NIST	0.0781119			6.558e-07	0.000218113	2.522e-07	194.513	0.06948	15.1938	0.005409	209.749	0.07489	0.0424144	5.514e-05
Sample	Low	0.0781362	-0.189772	0.297134	8.582e-07	0.0013375	2.806e-07	157.586	0.05916	12.3132	0.004574	170.11	0.06373	0.210835	9.172e-05
Sample	NIST	0.0781141			6.731e-07	0.000217811	1.817e-07	194.48	0.05059	15.1916	0.003867	209.714	0.05446	0.0424022	5.131e-05
Sample	Ca	0.0781369	0.0177067	0.249752	7.412e-07	0.0454223	5.373e-06	198.242	0.06207	15.49	0.004825	222.738	0.0669	9.00626	0.002952
Sample	NIST	0.0781206			7.532e-07	0.000220194	1.98e-07	195.106	0.04228	15.2418	0.003301	210.391	0.04557	0.0429473	3.875e-05
Sample	BCR	0.0780832	0.00833979	-0.469407	7.703e-07	0.000273471	2.342e-07	196.571	0.06769	15.3489	0.005238	211.973	0.07293	0.053762	5.501e-05
Sample	NIST	0.0781191			8.078e-07	0.000217982	1.859e-07	194.784	0.05882	15.2163	0.004569	210.042	0.06338	0.0424759	4.601e-05
Sample	NIST	0.0781225			5.114e-07	0.000231446	1.888e-07	194.68	0.04268	15.2089	0.003343	209.934	0.04602	0.0450835	4.573e-05
Standard	K1	0.0780426	0.00905789	-0.993277	8.164e-07	0.00238989	3.351e-07	196.556	0.06654	15.3397	0.005139	212.365	0.07168	0.469852	0.0001817
Sample	NIST	0.0781179			7.795e-07	0.0002297	2.196e-07	194.903	0.05979	15.2254	0.004652	210.173	0.06444	0.0447504	7.083e-05
Standard	K2	0.0780771	0.0114204	-0.544165	7.817e-07	0.00678685	8.64e-07	197.366	0.05198	15.4098	0.003991	214.115	0.05597	1.3396	0.0003214
Sample	NIST	0.0781214			5.797e-07	0.000229584	1.435e-07	195.371	0.08323	15.2627	0.006505	210.679	0.08974	0.0448471	3.322e-05
Standard	K3	0.0780393	0.0140152	-1.03699	8.41e-07	0.00043179	1.519e-07	197.913	0.0447	15.445	0.003473	213.443	0.04816	0.0854898	4.031e-05
Sample	NIST	0.0781193			6.714e-07	0.000228217	2.348e-07	194.983	0.04451	15.232	0.003427	210.26	0.04794	0.0445066	5.109e-05
Standard	K4	0.0780857	0.045903	-0.447833	8.302e-07	0.00546825	8.473e-07	204.042	0.05711	15.9328	0.004464	221.091	0.06156	1.1157	0.0004042
Sample	NIST	0.078122			7.041e-07	0.000228375	2.296e-07	195.191	0.05823	15.2487	0.004394	210.485	0.06275	0.0445743	4.982e-05
Standard	K5	0.0780472	0.024819	-0.956645	7.382e-07	0.00142027	3.182e-07	200.128	0.08121	15.6195	0.00631	216.032	0.08752	0.284227	0.0001384
Sample	NIST	0.0781219			7.504e-07	0.00022756	1.134e-07	195.372	0.06829	15.2628	0.005336	210.679	0.07362	0.0444503	2.484e-05
Standard	K7	0.0780475	0.0277467	-0.944301	7.12e-07	0.0012644	2.405e-07	200.888	0.04836	15.6788	0.003728	216.821	0.05208	0.254088	6.18e-05
Sample	NIST	0.0781206			9.219e-07	0.000227271	1.722e-07	195.558	0.07392	15.2771	0.005783	210.88	0.07969	0.0444353	4.507e-05
Standard	K8	0.078057	-0.0123004	-0.805109	7.536e-07	0.000945907	2.124e-07	192.952	0.03915	15.0613	0.003091	208.196	0.04223	0.182479	6.385e-05
Sample	NIST	0.0781192			8.232e-07	0.00022562	1.787e-07	195.152	0.05244	15.2451	0.004092	210.442	0.05652	0.0439981	3.64e-05
Standard	K9	0.0780926	0.0130182	-0.357461	5.341e-07	0.000809469	1.539e-07	197.935	0.03762	15.4573	0.00303	213.553	0.04234	0.160272	4.926e-05
Sample	NIST	0.0781219			9.064e-07	0.000225841	1.319e-07	195.631	0.05224	15.2831	0.004066	210.959	0.0563	0.044176	3.142e-05
Standard	K10	0.0780617	0.046557	-0.773789	7.346e-07	0.00104516	2.316e-07	204.892	0.06958	15.9942	0.005389	221.101	0.07497	0.214263	0.0001013
Sample	NIST	0.0781224			8.964e-07	0.000225612	1.822e-07	195.923	0.09644	15.306	0.007523	211.274	0.104	0.0442132	3.977e-05
Standard	K11	0.078036	0.0323082	-1.14546	8.499e-07	0.000954081	2.137e-07	201.741	0.05245	15.7431	0.004119	217.677	0.05657	0.192531	8.158e-05
Sample	NIST	0.0781286			1.409e-06	0.000225028	1.929e-07	194.931	0.1684	15.2297	0.01304	210.205	0.1815	0.0439005	6.195e-05
Sample	K12	0.0780676	0.00635873	-0.744249	8.121e-07	0.00136068	2.753e-07	196.232	0.1091	15.3193	0.008547	211.818	0.1176	0.267104	0.0001606
Sample	NIST	0.0781229			7.445e-07	0.00022411	1.469e-07	195.052	0.05343	15.238	0.004172	210.334	0.0576	0.0437307	3.256e-05
Sample	K13	0.0780939	0.0160943	-0.420534	8.564e-07	0.000866675	3.171e-07	198.423	0.06216	15.4957	0.004814	214.091	0.06697	0.171988	0.0001499
Sample	NIST	0.0781306			8.241e-07	0.000224975	1.678e-07	195.509	0.06543	15.2753	0.005094	210.828	0.07052	0.0439925	4.117e-05
Sample	K15	0.0781545	-0.00467395	0.333105	6.778e-07	0.000833934	2.023e-07	194.893	0.06366	15.2318	0.00497	210.288	0.06863	0.162569	7.215e-05
Sample	NIST	0.0781262			8.011e-07	0.000224625	1.858e-07	196.108	0.05118	15.3212	0.003931	211.473	0.05511	0.0440572	4.282e-05
Sample	K17	0.0781474	0.0140672	0.292738	7.749e-07	0.00139558	2.135e-07	199.026	0.07091	15.5533	0.005492	214.856	0.0764	0.277513	0.0001958
Sample	NIST	0.0781228			7.811e-07	0.000224067	1.504e-07	196.421	0.05572	15.345	0.004351	211.81	0.06007	0.0440149	3.685e-05
Sample	Low	0.0781469	-0.188423	0.267389	6.419e-07	0.00134532	2.624e-07	159.38	0.04421	12.455	0.003439	172.049	0.04765	0.214372	7.856e-05
Sample	NIST	0.0781292			8.395e-07	0.00022445	1.898e-07	196.344	0.06418	15.3402	0.00497	211.728	0.06914	0.0440558	4.991e-05
Sample	Ca	0.0781467	0.0147402	0.214514	9.73e-07	0.0455561	4.825e-06	199.196	0.07999	15.5666	0.006171	223.831	0.08616	9.06794	0.005352
Sample	NIST	0.0781307			6.791e-07	0.000225665	1.882e-07	196.262	0.09228	15.3341	0.007158	211.64	0.09944	0.044351	4.519e-05
Sample	BCR	0.0780927	0.00856091	-0.480736	8.625e-07	0.000279558	1.764e-07	198.033	0.05243	15.4649	0.004075	213.553	0.0565	0.0553679	5.1e-05
Sample	NIST	0.0781298			6.926e-07	0.00022506	1.672e-07	196.442	0.03173	15.348	0.002479	211.834	0.0342	0.0441759	2.532e-05
Sample	NIST	0.0781339			6.799e-07	0.000232926	3.591e-07	196.069	0.05788	15.3197	0.004531	211.435	0.0624	0.0456827	7.941e-05
Standard	K1	0.078045	0.0133232	-1.08802	7.837e-07	0.00239462	4.422e-07	198.729	0.04934	15.5098	0.003842	214.715	0.05318	0.476155	0.0001447
Sample	NIST	0.0781261			7.039e-07	0.000229916	1.693e-07	196.163	0.04345	15.3255	0.003329	211.534	0.04677	0.0450985	3.37e-05
Standard	K2	0.0780834	0.00533508	-0.553013	6.055e-07	0.00679122	7.492e-07	197.144	0.171	15.3937	0.01334	213.877	0.1843	1.33895	0.00121
Sample	NIST	0.0781271			1.018e-06	0.000229593	1.457e-07	196.033	0.06558	15.3155	0.005019	211.393	0.0706	0.0449969	4.087e-05
Standard	K3	0.0780462	0.0216816	-1.01663	1.093e-06	0.000434166	1.764e-07	200.393	0.05254	15.6399	0.004105	216.12	0.05664	0.0869751	3.942e-05
Sample	NIST	0.0781241			7.55e-07	0.000229441	2.398e-07	196.249	0.0687	15.3317	0.005295	211.626	0.074	0.0450673	4.147e-05
Standard	K4	0.0780871	0.0555347	-0.51301	7.692e-07	0.00548321	6.612e-07	207.328	0.1395	16.1896	0.01081	224.654	0.1503	1.13681	0.000726
Sample	NIST	0.0781303			7.744e-07	0.000229729	1.582e-07	196.59	0.1264	15.3597	0.009825	211.995	0.1363	0.0451549	5.021e-05
Standard	K5	0.0780515	0.0354542	-0.97507	7.99e-07	0.00142618	2.493e-07	203.309	0.1385	15.8686	0.01079	219.467	0.1492	0.289955	0.0002196
Sample	NIST	0.0781251			9.436e-07	0.000229052	1.716e-07	196.105	0.1178	15.3207	0.00916	211.47	0.127	0.0449186	5.142e-05
Standard	K7	0.0780475	0.0364869	-0.973394	8.879e-07	0.0012692	2.686e-07	203.666	0.1538	15.8956	0.01201	219.82	0.1658	0.258515	0.000208
Sample	NIST	0.078122			6.925e-07	0.000229323	3.268e-07	196.888	0.1288	15.3813	0.01005	212.315	0.1388	0.0451742	8.245e-05
Standard	K8	0.0780563	-0.00415929	-0.823598	6.486e-07	0.000949954	1.805e-07	196.125	0.1273	15.3088	0.009897	211.621	0.1372	0.186332	0.0001351
Sample	NIST	0.0781193			7.594e-07	0.000227777	1.79e-07	197.001	0.0906	15.3896	0.007034	212.435	0.09764	0.0448954	4.719e-05
Standard	K9	0.0780891	0.0192897	-0.419985	8.174e-07	0.000816539	3.013e-07	200.752	0.1529	15.6765	0.0119	216.592	0.1648	0.164086	0.0001622
Sample	NIST	0.0781246			9.463e-07	0.00022779	1.609e-07	196.904	0.0912	15.3831	0.007043	212.332	0.09824	0.0448811	3.626e-05
Standard	K10	0.0780619	0.0470405	-0.786832	7.731e-07	0.00104858	1.786e-07	205.93	0.08585	16.0753	0.006626	222.222	0.09248	0.215976	7.089e-05
Sample	NIST	0.0781222			7.75e-07	0.000227444	1.892e-07	196.453	0.09138	15.3473	0.007161	211.845	0.09854	0.0446993	5.48e-05
Standard	K11	0.0780377	0.0137232	-1.0528	7.05e-07	0.000956494	2.673e-07	199.067	0.2483	15.5347	0.01928	214.792	0.2676	0.190477	0.000247
Sample	NIST	0.0781175			7.107e-07	0.000226566	1.692e-07	196.292	0.0654	15.3338	0.005036	211.67	0.07043	0.0444934	3.657e-05
Sample	K12	0.0780599	0.00451195	-0.75545	9.181e-07	0.00136215	4.152e-07	197.454	0.08312	15.4132	0.006434	213.136	0.08955	0.269004	0.0001492
Sample	NIST	0.0781204			7.095e-07	0.00022715	2.39e-07	196.842	0.05609	15.3774	0.004377	212.264	0.06046	0.0447211	4.979e-05
Sample	K13	0.0780907	0.0210084	-0.382613	8.896e-07	0.000871059	2.478e-07	200.789	0.05148	15.6797	0.003989	216.643	0.05546	0.174961	8.75e-05
Sample	NIST	0.0781209			6.118e-07	0.000226151	1.924e-07	196.472	0.05898	15.3486	0.004551	211.865	0.06353	0.0444385	5.486e-05
Sample	K15	0.0781426	0.0058791	0.285137	7.707e-07	0.000837888	2.192e-07	197.537	0.1179	15.436	0.009198	213.138	0.1271	0.165565	0.0001247
Sample	NIST	0.0781198			8.943e-07	0.000226115	1.411e-07	196.292	0.1059	15.3343	0.008214	211.671	0.1141	0.0443808	4.023e-05
Sample	K17	0.0781392	0.0313438	0.234252	9.546e-07	0.00141089	3.052e-07	202.731	0.1628	15.8413	0.01157	218.859	0.1756	0.28621	0.0002424
Sample	NIST	0.0781221			8.468e-07	0.000225828	1.441e-07	196.848	0.04938	15.3782	0.0038	212.27	0.05317	0.044443	3.056e-05
Sample	Low	0.0781491	-0.18599	0.318019	8.58e-07	0.00134987	3.444e-07	160.029	0.07862	12.5061	0.006104	172.751	0.08472	0.216094	0.0001483
Sample	NIST	0.0781264			8.773e-07	0.000225389	1.844e-07	196.339	0.07283	15.3392	0.005692	211.722	0.07852	0.0442782	4.219e-05
Sample	Ca	0.0781425	0.0156613	0.189562	7.286e-07	0.0455554	5.409e-06	199.617	0.08294	15.5986	0.006431	224.31	0.08937	9.09437	0.003548
Sample	NIST	0.0781289			1.092e-06	0.000227526	1.898e-07	196.739	0.0903	15.371	0.00702	212.155	0.09732	0.0447967	4.773e-05
