# Supplementary material for: Analysis of urinary potassium isotopes and association with pancreatic health: healthy, diabetic and cancerous states
Source: Front Endocrinol (Lausanne). 2024 Apr 2;15:1332895. doi: 10.3389/fendo.2024.1332895 (PMC11062322; doi:10.3389/fendo.2024.1332895)
Supplement: Supplementary Table 2 — Pancreatic cancer, other pancreatic diseases (pancreatitis and benign cancer) and healthy controls: age, sex (F=female and M=male), diabetes (yes=y and no=n), urine specific gravity (SG), SG-normalized urinary K and Zn concentrations and K isotopes values d41K. - = no data available. [file Table_2.xlsx]

## Sheet: Sheet1
Sample ID	Health Status	Age	Sex	Diabetes Type II (Y/N)	SG	K_SG corrected (mg/L)	d41/39K (‰)	2s.e.(‰)	Zn_SG corrected (ug/L)
BE-1	Benign pancreatic disease	55	F	N	1.005	240	-1.12	0.02	407.238
BE-2	Benign pancreatic disease	39	F	N	1.006	208	-0.97	0.02	231.03
BE-3	Benign pancreatic disease	31	M	N	1.012	215	-1.2	0.01	727.513
BE-4	Benign pancreatic disease	74	F	N	1.016	173	-0.44	0.02	321.853
BE-5	Benign pancreatic disease	37	F	N	1.007	273	-0.79	0.03	836.885
BE-6	Benign pancreatic disease	53	F	N	1.009	283	-0.73	0.02	738.756
BE-7	Benign pancreatic disease	44	F	N	1.008	321	-0.77	0.02	577.383
BE-8	Benign pancreatic disease	41	M	N	1.015	154	-0.74	0.01	828.456
BE-9	Benign pancreatic disease	55	F	N	1.003	183	-0.81	0.01	252.293
BE-10	Benign pancreatic disease	40	M	N	1.019	179	-1.3	0.01	147.299
BE-11	Benign pancreatic disease	52	F	Y	1.008	313	-0.61	0.01	1777.76
BE-12	Benign pancreatic disease	38	F	N	1.005	224	-0.7	0.02	226.002
BE-13	Benign pancreatic disease	67	F	N	1.017	316	-0.66	0.01	1080.61
BE-14	Benign pancreatic disease	55	M	Y	1.012	219	-0.37	0.02	343.606
H-1	Healthy	55	M	N	1.009	589	-0.72	0.02	217
H-2	Healthy	87	F	N	1.011	407	-1.04	0.04	1478
H-3	Healthy	49	M	N	1.026	400	-0.83	0.03	630.294
H-4	Healthy	57	M	N	1.021	287	-0.33	0.01	606.923
H-5	Healthy	47	M	N	1.027	198	-0.87	0.02	357.795
H-6	Healthy	51	M	N	1.009	391	-1.04	0.03	1849.06
H-7	Healthy	64	M	N	1.024	271	-0.65	0.02	838.681
H-8	Healthy	49	M	N	1.023	386	-0.86	0.01	542.245
H-9	Healthy	48	F	not determined	1.002	1201	-0.86	0.01	609.458
H-10	Healthy	48	F	not determined	1.009	57	-0.69	0.01	268.171
H-11	Healthy	41	F	not determined	1.005	63	-0.7	0.02	596.162
H-12	Healthy	55	M	N	1.003	388	-0.93	0.01	1627.31
H-13	Healthy	37	M	not determined	1.012	384	-0.64	0.02	564.633
H-14	Healthy	89	F	not determined	1.019	255	-0.95	0.02	756.66
H-15	Healthy	74	M	N	1.019	309	-0.53	0.03	588.55
H-16	Healthy	48	F	N	1.009	301	-0.84	0.02	272.989
PC-1	PDAC	37	F	N	1.015	227	-0.88	0.03	378.603
PC-2	PDAC	80	M	N	1.008	246	-0.81	0.02	2589.08
PC-3	PDAC	58	M	N	1.004	251	-0.93	0.02	277.081
PC-4	PDAC	71	F	N	1.005	142	-0.73	0.01	625.229
PC-5	PDAC	82	F	N	1.006	331	-0.66	0.03	169.199
PC-6	PDAC	72	F	N	1.006	228	-0.47	0.01	849.906
PC-7	PDAC	51	M	N	1.009	248	-0.75	0.02	1043.54
PC-8	PDAC	60	F	N	1.012	304	-0.74	0.02	657.098
PC-9	PDAC	57	M	N	1.01	266	-0.41	0.03	1882.2
PC-10	PDAC	71	M	N	1.004	69	-0.38	0.01	1601.13
PC-11	PDAC	50	F	N	1.009	36	0.79	0.01	1851.07
PC-12	PDAC	66	F	N	1.015	301	-0.91	0.01	644.004
PC-13	PDAC	57	M	not determined	1.01	106	-0.57	0.01	473.819
PC-14	PDAC	73	M	Y	1.004	270	0.3	0.02	3636.42
PC-15	PDAC	88	F	Y	1.017	173	-0.1	0.02	1648.13
PC-16	PDAC	67	F	Y	1.001	117	-0.61	0.02	1541.46
PC-17	PDAC	63	M	Y	1.021	280	-0.32	0.02	1551.3
PC-18	PDAC	53	M	Y	1.04	51	-0.91	0.01	309.908
